# Supplementary material for: Socioeconomic, Demographic, and Environmental Factors May Inform Malaria Intervention Prioritization in Urban Nigeria
Source: Int J Environ Res Public Health. 2024 Jan 10;21(1):78. doi: 10.3390/ijerph21010078 (PMC10815685; doi:10.3390/ijerph21010078)
Supplement: Supplementary file 1 [file ijerph-21-00078-s001.zip]

Archive with 1 entries (1 files):
- ijerph-2693753-supplementary.pdf
